# Supplementary material for: Optimizing Sample Size for Population Genomic Study in a Global Invasive Lady Beetle, Harmonia Axyridis
Source: Insects. 2020 May 9;11(5):290. doi: 10.3390/insects11050290 (PMC7291016; doi:10.3390/insects11050290)
Supplement: Supplementary file 1 [file insects-11-00290-s001.zip]

Archive with 4 entries (4 files):
- Table S1.docx
- Table S2.xlsx
- Table S3.docx
- Table S4.docx
