# Supplementary material for: Optimizing Sample Size for Population Genomic Study in a Global Invasive Lady Beetle, Harmonia Axyridis
Source: Insects. 2020 May 9;11(5):290. doi: 10.3390/insects11050290 (PMC7291016; doi:10.3390/insects11050290)
Supplement: Supplementary file 1 [file insects-11-00290-s001.zip › Table S2.xlsx]

## Sheet: LNSY
13766	20	1	20
CodominantData			LNSY
Sample	Pop	BHEG01000001.1-54047		BHEG01000001.1-66036		BHEG01000001.1-86731		BHEG01000001.1-88480		BHEG01000001.1-100516		BHEG01000001.1-104915		BHEG01000001.1-121188		BHEG01000001.1-153925		BHEG01000001.1-163633		BHEG01000001.1-163640		BHEG01000001.1-187294		BHEG01000001.1-187297		BHEG01000001.1-198178		BHEG01000001.1-198183		BHEG01000001.1-198594		BHEG01000001.1-200918		BHEG01000001.1-200924		BHEG01000001.1-223836		BHEG01000001.1-265071		BHEG01000001.1-265081		BHEG01000001.1-311887		BHEG01000001.1-329575		BHEG01000001.1-348593		BHEG01000001.1-358314
LNSY1	LNSY	1	1	1	1	1	4	3	3	1	1	1	3	2	2	2	4	3	3	3	3	1	1	1	1	1	1	3	3	1	3	4	4	4	4	4	2	4	4	1	1	3	3	1	1	4	4	1	1
LNSY2	LNSY	1	2	1	1	4	4	3	3	1	1	3	3	2	2	4	4	3	3	3	3	4	4	4	4	1	1	3	3	1	3	4	4	4	2	4	4	4	4	3	3	3	3	1	1	4	4	1	1
LNSY3	LNSY	1	1	1	1	4	4	3	3	1	1	1	3	2	2	4	4	3	3	3	3	1	4	1	4	1	1	3	3	1	3	4	4	4	4	4	4	4	4	1	1	3	3	1	1	4	4	1	1
LNSY4	LNSY	1	1	1	1	1	4	3	3	1	1	1	3	2	2	4	4	3	3	3	3	1	1	1	1	1	1	3	3	3	3	4	4	4	4	4	4	4	4	1	1	3	1	1	1	4	4	1	1
LNSY5	LNSY	1	1	1	1	4	4	3	3	1	1	3	3	2	2	4	4	3	3	3	3	1	1	1	1	1	1	3	3	3	3	4	4	4	4	4	4	4	4	1	1	3	3	1	1	4	4	1	1
LNSY6	LNSY	1	1	1	1	4	4	3	3	1	1	3	3	2	2	4	4	3	3	3	3	0	0	0	0	1	1	3	3	1	3	4	4	4	4	4	4	4	4	1	1	3	3	0	0	4	4	1	1
LNSY7	LNSY	1	2	1	1	4	4	3	3	1	1	3	3	2	2	4	4	3	3	3	3	1	1	1	1	1	2	3	3	1	3	4	4	4	4	4	4	4	4	1	3	3	3	1	1	4	4	1	1
LNSY8	LNSY	1	1	1	2	1	4	3	3	1	1	3	3	2	2	4	4	3	3	3	3	1	1	1	1	1	1	3	3	3	3	4	2	4	4	4	4	4	4	1	1	3	3	0	0	4	4	1	4
LNSY9	LNSY	1	1	1	1	4	4	3	3	1	1	3	3	2	2	4	4	3	3	3	3	1	4	1	4	1	1	3	3	1	3	4	4	4	4	4	4	4	4	1	1	3	3	1	1	4	2	1	1
LNSY10	LNSY	1	1	1	1	4	4	3	3	0	0	3	3	2	2	4	4	3	3	3	3	1	1	1	1	1	1	3	3	1	3	4	4	4	4	4	4	4	4	1	1	3	3	1	1	4	4	1	1
LNSY11	LNSY	1	1	1	1	4	4	3	3	1	1	3	3	2	2	4	4	3	3	3	3	1	4	1	4	1	1	3	3	3	3	4	2	4	4	4	4	4	4	1	1	3	3	1	1	4	4	1	1
LNSY12	LNSY	1	1	1	1	4	4	3	3	1	1	1	3	2	2	4	4	3	3	3	3	1	4	1	4	1	1	3	1	1	3	4	4	4	4	4	4	4	4	1	1	3	3	1	1	4	4	1	1
LNSY13	LNSY	1	1	1	1	4	4	3	3	1	3	3	3	2	3	4	4	3	3	3	3	1	1	1	1	1	1	3	3	3	3	4	4	4	4	4	4	4	3	1	1	3	3	1	1	4	4	1	1
LNSY14	LNSY	1	1	1	1	4	4	3	3	1	1	3	3	2	2	4	4	3	3	3	3	1	1	1	1	1	1	3	3	3	3	4	4	4	4	4	4	4	4	1	1	3	3	1	1	4	4	1	1
LNSY15	LNSY	1	1	1	1	4	4	3	3	1	1	3	3	2	2	4	4	3	3	3	3	1	1	1	1	1	1	3	3	3	3	4	4	4	4	4	4	4	4	1	1	3	3	0	0	4	4	1	1
LNSY16	LNSY	1	1	1	1	4	4	3	3	1	1	3	3	2	2	2	4	3	1	3	3	1	4	1	4	1	1	3	3	1	3	4	4	4	4	4	4	4	4	1	1	3	3	0	0	4	4	1	1
LNSY17	LNSY	2	2	1	1	4	4	3	3	1	1	3	3	0	0	4	4	3	3	3	3	4	4	4	4	1	1	3	3	3	3	4	4	4	4	4	4	4	4	1	1	3	3	1	1	4	4	1	1
LNSY18	LNSY	1	1	1	1	1	4	3	3	1	1	3	3	2	2	4	4	3	3	3	3	1	1	1	1	1	1	3	3	1	3	4	4	4	4	4	4	4	4	1	3	3	3	1	1	4	4	1	1
LNSY19	LNSY	1	1	1	1	4	4	3	3	1	1	1	3	2	2	2	4	3	3	3	3	1	1	1	1	1	1	3	3	1	1	4	4	4	4	4	4	4	4	1	1	3	3	1	1	4	4	1	1
LNSY20	LNSY	1	1	1	1	4	4	3	3	1	1	3	3	2	2	4	4	3	3	3	3	1	4	1	4	1	1	3	3	3	3	4	4	4	4	4	4	4	4	1	1	3	3	1	1	4	4	1	4
[truncated: 5,000 more columns]

## Sheet: PLKK
13929	20	1	20
CodominantData			PLKK
Sample	Pop	BHEG01000001.1-54047		BHEG01000001.1-66036		BHEG01000001.1-86731		BHEG01000001.1-88480		BHEG01000001.1-96549		BHEG01000001.1-100501		BHEG01000001.1-100516		BHEG01000001.1-104915		BHEG01000001.1-121188		BHEG01000001.1-153925		BHEG01000001.1-163633		BHEG01000001.1-163640		BHEG01000001.1-187294		BHEG01000001.1-187297		BHEG01000001.1-198178		BHEG01000001.1-198183		BHEG01000001.1-198594		BHEG01000001.1-200918		BHEG01000001.1-200924		BHEG01000001.1-223836		BHEG01000001.1-265071		BHEG01000001.1-265081		BHEG01000001.1-311887		BHEG01000001.1-329575
PLKK1	PLKK	1	1	1	1	1	4	3	1	4	4	1	1	1	1	3	3	2	2	4	4	3	3	3	3	1	4	1	4	1	1	3	3	1	3	4	4	4	4	4	4	4	4	1	1	3	3	1	1
PLKK2	PLKK	1	1	1	1	4	4	3	3	0	0	1	1	1	1	3	3	2	2	4	4	3	3	3	3	1	1	1	1	1	1	3	3	3	3	4	4	4	4	4	4	4	4	1	1	3	3	1	1
PLKK3	PLKK	1	1	1	1	1	1	3	3	4	4	1	1	1	1	3	3	2	2	4	4	3	3	3	3	1	1	1	1	1	1	3	3	1	3	4	4	4	4	4	4	4	4	1	3	3	3	0	0
PLKK4	PLKK	1	1	1	1	1	1	3	3	0	0	0	0	0	0	3	3	2	2	4	4	3	3	3	3	1	1	1	1	1	1	3	3	3	3	4	4	4	4	4	4	4	4	1	1	3	3	1	1
PLKK5	PLKK	1	1	1	1	4	4	3	3	0	0	1	1	1	1	3	3	2	2	4	4	3	3	3	3	1	1	1	1	0	0	0	0	1	1	4	4	2	2	4	4	4	4	1	1	3	3	1	1
PLKK6	PLKK	1	1	1	1	4	4	3	3	4	4	1	1	1	1	3	3	2	2	2	4	3	3	3	3	1	1	1	1	1	1	3	3	3	3	4	4	4	4	4	4	4	4	1	1	3	3	1	1
PLKK7	PLKK	1	1	1	1	1	4	3	3	4	4	1	1	1	1	3	3	2	2	2	4	3	3	3	3	1	1	1	1	1	1	3	3	3	3	4	4	4	4	4	4	4	4	1	1	3	3	1	1
PLKK8	PLKK	1	1	1	1	4	4	3	3	4	4	1	1	1	1	1	3	2	2	4	4	3	3	3	3	1	1	1	1	1	1	3	3	1	3	4	4	4	2	4	4	4	4	1	1	3	3	1	1
PLKK9	PLKK	1	1	1	1	1	4	3	3	0	0	1	1	1	1	3	3	2	2	4	4	3	3	3	3	1	4	1	4	1	1	3	3	1	3	4	4	4	2	4	4	4	4	1	3	3	3	1	1
PLKK10	PLKK	1	1	1	1	1	4	3	1	4	4	1	1	1	1	1	3	2	2	4	4	3	3	3	3	0	0	0	0	1	1	3	3	1	1	4	4	4	4	4	4	4	4	1	1	3	3	1	1
PLKK11	PLKK	1	1	1	1	1	1	3	3	4	4	1	1	1	1	1	1	2	2	4	4	3	3	3	3	1	1	1	1	1	1	3	3	1	3	4	4	4	4	4	4	4	4	1	1	3	3	1	4
PLKK12	PLKK	1	1	1	1	1	4	3	3	4	4	1	1	1	1	1	3	2	2	4	4	3	3	3	3	1	1	1	1	1	1	3	3	3	3	4	4	4	4	4	4	4	4	1	1	3	3	1	1
PLKK13	PLKK	1	1	1	1	1	4	3	3	4	4	1	1	1	1	3	3	2	2	4	4	3	3	3	3	1	1	1	1	1	1	3	3	1	3	4	4	4	2	4	4	4	4	1	1	3	3	0	0
PLKK14	PLKK	1	1	1	1	1	4	3	3	4	4	1	1	1	1	3	3	2	2	4	4	3	3	3	1	1	1	1	1	1	1	3	3	3	3	4	4	4	4	4	4	4	4	1	1	3	3	1	1
PLKK15	PLKK	1	1	1	1	4	4	3	3	4	4	1	1	1	1	3	3	2	2	2	4	3	3	3	3	1	1	1	1	1	1	3	3	3	3	4	4	4	4	4	4	4	4	1	1	3	3	1	1
PLKK16	PLKK	1	1	1	1	4	4	3	1	0	0	1	1	1	1	3	3	2	2	4	4	3	3	3	3	1	4	1	4	1	1	3	3	1	3	4	4	4	4	4	4	4	4	1	1	3	3	1	4
PLKK17	PLKK	1	1	1	1	4	4	3	3	4	4	1	1	1	1	3	3	2	2	4	4	3	3	3	3	1	1	1	1	1	1	3	3	1	3	4	4	4	2	4	4	4	4	1	3	3	3	1	1
PLKK18	PLKK	1	1	1	1	0	0	3	3	4	4	1	1	1	1	3	3	2	2	4	4	3	3	3	3	1	1	1	1	1	1	3	3	1	3	4	4	4	4	4	4	4	4	1	3	3	3	1	1
PLKK19	PLKK	1	1	1	1	1	1	3	3	4	4	1	1	1	1	3	3	2	2	4	4	3	3	3	3	1	1	1	1	1	1	3	3	3	3	4	4	4	4	4	4	4	4	1	1	3	3	1	1
PLKK20	PLKK	1	1	1	1	1	1	3	3	4	4	1	1	1	1	1	3	2	2	4	4	3	3	3	3	1	4	1	4	1	1	3	3	1	3	4	4	4	4	4	4	4	4	1	1	3	3	1	1
[truncated: 5,000 more columns]
